# Supplementary material for: Reactive Sulfur Species Omics Analysis in the Brain Tissue of the 5xFAD Mouse Model of Alzheimer’s Disease
Source: Antioxidants (Basel). 2023 May 16;12(5):1105. doi: 10.3390/antiox12051105 (PMC10215359; doi:10.3390/antiox12051105)
Supplement: Supplementary file 1 [file antioxidants-12-01105-s001.zip]

Archive with 1 entries (1 files):
- antioxidants-2365750-supplementary.pdf
